# Supplementary material for: Identification of Gene Responsible for Conferring Resistance against Race KN2 of Podosphaera xanthii in Melon
Source: Int J Mol Sci. 2024 Jan 17;25(2):1134. doi: 10.3390/ijms25021134 (PMC10816175; doi:10.3390/ijms25021134)
Supplement: Supplementary file 1 [file ijms-25-01134-s001.zip]

Archive with 1 entries (1 files):
- ijms-2767539-supplementary.pdf
